# Supplementary material for: Defining Cell Cluster Size by Dielectrophoretic Capture at an Array of Wireless Electrodes of Several Distinct Lengths
Source: Micromachines (Basel). 2019 Apr 23;10(4):271. doi: 10.3390/mi10040271 (PMC6523886; doi:10.3390/mi10040271)
Supplement: Supplementary file 1 [file micromachines-10-00271-s001.zip]

Archive with 11 entries (7 files):
- supplementary-for publish/
- supplementary-for publish/Supporting Information/
- supplementary-for publish/Supporting Information/.DS_Store
- supplementary-for publish/Supporting Information/Movie S1.mp4
- supplementary-for publish/Supporting Information/Supplementary Material.docx
- supplementary-for publish/__MACOSX/
- supplementary-for publish/__MACOSX/._Supporting Information
- supplementary-for publish/__MACOSX/Supporting Information/
- supplementary-for publish/__MACOSX/Supporting Information/._.DS_Store
- supplementary-for publish/__MACOSX/Supporting Information/._19_02_19 Movie 1 Supporting Information.mp4
- supplementary-for publish/__MACOSX/Supporting Information/._19_04_16 Supporting Information Banovetz Anand.docx
